# Supplementary material for: Machine learning-enabled forward prediction and inverse design of 4D-printed active plates
Source: Nat Commun. 2024 Jun 29;15:5509. doi: 10.1038/s41467-024-49775-z (PMC11217466; doi:10.1038/s41467-024-49775-z)
Supplement: Supplementary file 13 — Source Data [file 41467_2024_49775_MOESM13_ESM.xlsx]

## Sheet: Fig.3c
#conv=7, OriBC		#conv=7, ConvBC		#conv=7, BC3		#conv=7, BC4		#conv=33, OriBC		#conv=33, ConvBC		#conv=33, BC3		#conv=33, BC4
Epoch	Validation loss	Epoch	Validation loss	Epoch	Validation loss	Epoch	Validation loss	Epoch	Validation loss	Epoch	Validation loss	Epoch	Validation loss	Epoch	Validation loss
0	2339.41	0	884.818	0	800.065	0	802.341	0	8174.06	0	7960.51	0	8239.03	0	8142.52
1	109.399	1	125.957	1	122.255	1	129.65	1	57.7983	1	21.3942	1	69.842	1	63.7293
2	98.1989	2	121.271	2	113.243	2	119.376	2	46.395	2	24.6258	2	57.7768	2	54.6577
3	94.3071	3	115.358	3	108.365	3	116.98	3	39.8381	3	18.001	3	43.4837	3	45.3757
4	92.4665	4	111.542	4	104.642	4	112.35	4	28.4235	4	10.0017	4	32.783	4	34.9371
5	89.9971	5	110.504	5	104.421	5	111.29	5	27.9097	5	10.1162	5	31.4246	5	32.4948
6	89.9917	6	110.046	6	103.947	6	111.533	6	26.5322	6	9.93762	6	29.0484	6	28.4236
7	87.8437	7	107.49	7	100.572	7	108.465	7	20.1073	7	7.59847	7	23.0347	7	23.6739
8	87.4726	8	107.146	8	100.901	8	108.232	8	19.8597	8	6.77332	8	21.52	8	24.388
9	86.5525	9	106.403	9	100.403	9	107.783	9	21.131	9	7.48882	9	21.5482	9	24.0869
10	86.8092	10	105.754	10	99.6703	10	107.302	10	17.0513	10	5.87501	10	18.6027	10	20.0489
11	86.1892	11	106.007	11	99.4203	11	107.021	11	16.3787	11	5.50592	11	18.7938	11	18.4212
12	86.2341	12	105.337	12	99.2797	12	107.012	12	16.1332	12	5.48266	12	18.2535	12	18.4867
13	85.9361	13	105.143	13	98.5761	13	106.23	13	14.1291	13	5.03055	13	16.7599	13	16.528
14	86.0434	14	104.933	14	98.5432	14	106.19	14	14.1951	14	5.27512	14	16.9135	14	17.0509
15	85.7921	15	104.769	15	98.2733	15	106.005	15	13.7491	15	4.86557	15	16.6301	15	16.5397
16	85.8183	16	104.661	16	98.278	16	105.957	16	13.5158	16	4.74638	16	15.7603	16	16.3383
17	85.7977	17	104.756	17	98.285	17	105.882	17	13.126	17	4.6299	17	15.8006	17	16.4415
18	85.7272	18	104.503	18	98.1466	18	105.833	18	13.1735	18	4.66429	18	15.7689	18	16.0412
19	85.8032	19	104.449	19	98.059	19	105.738	19	13.0943	19	4.54033	19	15.5666	19	15.7619
20	85.738	20	104.463	20	98.0083	20	105.723	20	12.879	20	4.54093	20	15.4119	20	15.7111

## Sheet: Fig.3d
	CNN, # conv=7		CNN, # conv=13		CNN, # conv=17		CNN, # conv=21		CNN, # conv=33		CNN, # conv=51		ResNet, # conv=13		ResNet, # conv=17		ResNet, # conv=21		ResNet, # conv=33		ResNet, # conv=51
Epoch	Validation loss	Epoch	Validation loss	Epoch	Validation loss	Epoch	Validation loss	Epoch	Validation loss	Epoch	Validation loss	Epoch	Validation loss	Epoch	Validation loss	Epoch	Validation loss	Epoch	Validation loss	Epoch	Validation loss
0	884.818	0	959.571	0	798.842	0	918.653	0	1296.18	0	1121.71	0	1430.56	0	2144.03	0	4766.87	0	7960.51	0	14247.9
1	125.957	1	24.8071	1	18.1728	1	18.2129	1	25.4472	1	24.795	1	26.784	1	19.5431	1	19.8371	1	21.3942	1	24.3605
2	121.271	2	21.234	2	15.0254	2	15.3909	2	16.3857	2	20.052	2	21.1498	2	17.8358	2	17.0534	2	24.6258	2	17.7432
3	115.358	3	20.3818	3	11.7387	3	11.6106	3	13.9759	3	17.2501	3	20.1536	3	13.8411	3	14.6054	3	18.001	3	16.1077
4	111.542	4	17.261	4	10.8971	4	8.91731	4	10.954	4	14.7264	4	17.1565	4	11.1321	4	10.9653	4	10.0017	4	11.2465
5	110.504	5	17.5302	5	9.86536	5	8.76414	5	11.0532	5	14.7813	5	17.7664	5	9.77292	5	10.1299	5	10.1162	5	12.4038
6	110.046	6	15.6044	6	8.4711	6	8.24712	6	10.4687	6	14.6748	6	15.5999	6	10.8023	6	10.1459	6	9.93762	6	10.4343
7	107.49	7	14.2247	7	7.74795	7	7.10432	7	7.83267	7	11.0478	7	13.9352	7	8.23614	7	7.70657	7	7.59847	7	7.81604
8	107.146	8	13.6088	8	7.61476	8	6.82391	8	7.51737	8	9.57625	8	13.7188	8	8.15173	8	7.80448	8	6.77332	8	7.87032
9	106.403	9	13.578	9	6.82767	9	6.47078	9	7.65044	9	9.63352	9	13.8819	9	8.07973	9	6.98556	9	7.48882	9	6.67736
10	105.754	10	12.8448	10	6.11567	10	5.76308	10	6.15828	10	8.03396	10	13.0026	10	6.98447	10	6.23804	10	5.87501	10	6.40685
11	106.007	11	12.9919	11	5.98148	11	5.53445	11	6.35996	11	7.46676	11	12.6866	11	6.96749	11	6.3285	11	5.50592	11	5.31678
12	105.337	12	12.4148	12	6.14484	12	5.53933	12	5.73087	12	7.13941	12	12.6853	12	6.80382	12	6.10542	12	5.48266	12	6.02034
13	105.143	13	12.2771	13	5.53979	13	5.06468	13	5.4212	13	6.22641	13	12.4878	13	6.16917	13	5.53163	13	5.03055	13	4.74605
14	104.933	14	12.1141	14	5.55525	14	5.15441	14	5.16166	14	6.2139	14	12.3312	14	6.00941	14	5.95551	14	5.27512	14	4.73458
15	104.769	15	12.2576	15	5.65807	15	5.08331	15	5.28289	15	6.05516	15	12.3855	15	6.0735	15	5.50581	15	4.86557	15	4.75709
16	104.661	16	12.0255	16	5.21893	16	4.89093	16	4.95184	16	5.68077	16	12.1501	16	5.79507	16	5.28744	16	4.74638	16	4.51258
17	104.756	17	11.9494	17	5.3099	17	4.87225	17	5.01731	17	5.73463	17	12.1165	17	5.84585	17	5.23561	17	4.6299	17	4.46163
18	104.503	18	12.0061	18	5.38307	18	5.0099	18	4.95316	18	5.6192	18	12.0583	18	5.92678	18	5.25624	18	4.66429	18	4.53204
19	104.449	19	11.9167	19	5.1771	19	4.82191	19	4.87662	19	5.38796	19	11.9832	19	5.69079	19	5.2087	19	4.54033	19	4.28423
20	104.463	20	11.8678	20	5.18205	20	4.89161	20	4.90476	20	5.24533	20	12.055	20	5.65525	20	5.12177	20	4.54093	20	4.37955

## Sheet: Fig.3e
CNN		ResNet
Number of convolutional layers	Validation loss	Number of convolutional layers	Validation loss
7	104.463	7	104.463
13	11.8678	13	12.055
17	5.18205	17	5.65525
21	4.89161	21	5.12177
33	4.90476	33	4.54093
51	5.24533	51	4.37955

## Sheet: Fig.3f
Training combination (x, y, z)		Training combination (x), (y), (z)		Training combination (x, y), (z)
Epoch	Validation loss	Epoch	Validation loss	Epoch	Validation loss
0	14247.9	0	14461.8	0	13286.4
1	24.3605	1	24.2261	1	22.6871
2	17.7432	2	16.7201	2	15.8576
3	16.1077	3	15.0605	3	14.5996
4	11.2465	4	9.94206	4	10.2671
5	12.4038	5	11.7507	5	10.6206
6	10.4343	6	10.482	6	9.59336
7	7.81604	7	7.15162	7	7.07306
8	7.87032	8	6.89794	8	6.79141
9	6.67736	9	7.1936	9	6.64147
10	6.40685	10	5.35037	10	5.09143
11	5.31678	11	5.20144	11	5.19804
12	6.02034	12	5.00113	12	4.92555
13	4.74605	13	4.55021	13	4.37114
14	4.73458	14	4.55295	14	4.35255
15	4.75709	15	4.37078	15	4.09353
16	4.51258	16	4.09164	16	3.91465
17	4.46163	17	4.01616	17	3.85984
18	4.53204	18	4.00123	18	3.74216
19	4.28423	19	3.85705	19	3.64203
20	4.37955	20	3.8454	20	3.65637

## Sheet: Sup.Fig.4
ResNet without bottleneck		ResNet with bottleneck
Number of convolutional layers	Validation loss	Number of convolutional layers	Validation loss
33	4.54093	33	6.62113
51	4.37955	51	6.26181
		81	5.93702

## Sheet: Sup.Fig.5b
	GCN, 7x64, 1SC		GCN, 7x128, 1SC		GCN, 13x64, 1SC		GCN, 21x64, 1SC		GCN, 21x64, 4 SCs		GCN, 21x64, 9 SCs		GCN, 21x64, GCNII		GCN, 33x64, 1SC
Epoch	Validation loss	Epoch	Validation loss	Epoch	Validation loss	Epoch	Validation loss	Epoch	Validation loss	Epoch	Validation loss	Epoch	Validation loss	Epoch	Validation loss
0	249.642	0	296.078	0	239.964	0	245.148	0	360.446	0	5433.03	0	242.448	0	250.033
1	184.39	1	183.12	1	166.506	1	128.006	1	105.653	1	140.238	1	122.281	1	230.368
2	175.341	2	174.006	2	148.012	2	218.12	2	83.9078	2	106.437	2	104.651	2	230.095
3	171.163	3	170.796	3	140.355	3	151.027	3	81.0704	3	85.6288	3	101.831	3	229.684
4	167.874	4	165.71	4	136.368	4	120.353	4	67.1417	4	82.2033	4	87.0778	4	229.575
5	166.187	5	165.388	5	134.253	5	110.77	5	61.9195	5	70.8062	5	83.5681	5	229.504
6	165.099	6	164.764	6	133.614	6	101.955	6	58.4531	6	71.4029	6	79.3338	6	229.73
7	164.421	7	163.25	7	131.471	7	98.9747	7	56.3129	7	66.0081	7	77.2537	7	229.37
8	164.288	8	162.596	8	130.592	8	96.0466	8	55.4779	8	64.8422	8	76.2444	8	229.379
9	163.948	9	162.102	9	130.299	9	94.9929	9	54.2122	9	64.3405	9	75.1632	9	229.319
10	163.144	10	161.432	10	129.286	10	92.9609	10	53.3315	10	63.3183	10	73.6043	10	229.299
11	162.941	11	161.388	11	129.028	11	92.1741	11	52.7629	11	61.9147	11	73.0835	11	229.284
12	162.871	12	160.948	12	128.626	12	90.567	12	52.9487	12	61.0767	12	72.7804	12	229.281
13	162.609	13	160.922	13	128.088	13	89.655	13	51.7875	13	60.731	13	71.9391	13	229.262
14	162.482	14	160.646	14	127.884	14	89.0354	14	51.5072	14	60.4216	14	71.6937	14	229.262
15	162.384	15	160.614	15	127.637	15	88.2621	15	51.5028	15	60.5821	15	71.5489	15	229.255
16	162.255	16	160.443	16	127.435	16	87.8033	16	51.0483	16	60.0045	16	71.0668	16	229.25
17	162.258	17	160.417	17	127.363	17	87.7778	17	50.9127	17	60.0032	17	70.9062	17	229.248
18	162.178	18	160.354	18	127.222	18	87.0826	18	50.8179	18	59.6731	18	70.7879	18	229.249
19	162.199	19	160.299	19	127.225	19	86.9878	19	50.7663	19	59.5603	19	70.6912	19	229.247
20	162.167	20	160.279	20	127.138	20	87.0296	20	50.6488	20	59.4907	20	70.6104	20	229.245

## Sheet: Sup.Fig.12b
Experiment			Theory
Thickness ratio, t2/t1	Curvature (1/mm)	Curvature's error bar	Thickness ratio, t2/t1	Curvature (1/mm)
0.333333	0.01	0	0	0
1	0.0398529	0.00649396	0.1	0.0021406
3	0.0894761	0.00997337	0.2	0.00493962
			0.3	0.00836991
			0.4	0.0123645
			0.5	0.0168224
			0.6	0.0216189
			0.7	0.0266178
			0.8	0.0316847
			0.9	0.0366977
			1	0.0415541
			1.1	0.0461749
			1.2	0.0505046
			1.3	0.0545094
			1.4	0.0581741
			1.5	0.0614975
			1.6	0.0644895
			1.7	0.0671669
			1.8	0.069551
			1.9	0.0716654
			2	0.0735344
			2.1	0.0751819
			2.2	0.0766308
			2.3	0.0779024
			2.4	0.0790162
			2.5	0.07999
			2.6	0.0808398
			2.7	0.0815799
			2.8	0.082223
			2.9	0.0827804
			3	0.0832619
			3.1	0.0836765
			3.2	0.0840317
			3.3	0.0843344
			3.4	0.0845906
			3.5	0.0848056
			3.6	0.0849841
			3.7	0.08513
			3.8	0.0852471
			3.9	0.0853384
			4	0.0854069
			4.1	0.085455
			4.2	0.085485
			4.3	0.0854987
			4.4	0.0854979
			4.5	0.0854841
			4.6	0.0854588
			4.7	0.085423
			4.8	0.0853781
			4.9	0.0853247
			5	0.085264

## Sheet: Sup.Fig.12c
Experiment			Theory
Thickness t (mm)	Curvature (1/mm)	Curvature's error bar	Thickness t (mm)	Curvature (1/mm)
0.6	0.0638203	0.00760067	0.4	0.103885
0.8	0.0496259	0.00416875	0.42	0.0989384
1	0.0398529	0.00649396	0.44	0.0944412
1.2	0.0356405	0.00822251	0.46	0.090335
			0.48	0.0865711
			0.5	0.0831082
			0.52	0.0799118
			0.54	0.0769521
			0.56	0.0742038
			0.58	0.071645
			0.6	0.0692569
			0.62	0.0670228
			0.64	0.0649283
			0.66	0.0629608
			0.68	0.061109
			0.7	0.059363
			0.72	0.0577141
			0.74	0.0561542
			0.76	0.0546765
			0.78	0.0532745
			0.8	0.0519426
			0.82	0.0506758
			0.84	0.0494692
			0.86	0.0483187
			0.88	0.0472206
			0.9	0.0461712
			0.92	0.0451675
			0.94	0.0442065
			0.96	0.0432855
			0.98	0.0424022
			1	0.0415541
			1.02	0.0407393
			1.04	0.0399559
			1.06	0.039202
			1.08	0.038476
			1.1	0.0377765
			1.12	0.0371019
			1.14	0.036451
			1.16	0.0358225
			1.18	0.0352154
			1.2	0.0346284
			1.22	0.0340608
			1.24	0.0335114
			1.26	0.0329795
			1.28	0.0324642
			1.3	0.0319647
			1.32	0.0314804
			1.34	0.0310105
			1.36	0.0305545
			1.38	0.0301117
			1.4	0.0296815
